# Supplementary material for: Subgroup J avian leukosis virus infection of chicken dendritic cells induces apoptosis via the aberrant expression of microRNAs
Source: Sci Rep. 2016 Feb 1;6:20188. doi: 10.1038/srep20188 (PMC4735322; doi:10.1038/srep20188)
Supplement: Supplementary Dataset 1 [file srep20188-s1.xls]

## Sheet: Sheet1
Known miR_name	fold-change(log2 DCs-ALV-J/DCs-mock)	p-value
gga-let-7a-5p	1.46029	0.00173847
gga-let-7c-5p	1.71886	0.00981072
gga-let-7f-5p	1.06497	9.96e-255
gga-let-7g-5p	1.33709	1.74e-254
gga-let-7j-5p	1.45747	0.000189656
gga-let-7k-5p	1.72995	3.16e-05
gga-miR-100-3p	2.52013	1.08e-21
gga-miR-100-5p	1.72293	0.00043126
gga-miR-101-3p	1.23079	1.31e-254
gga-miR-103-3p	1.07457	0.0198968
gga-miR-10a-5p	1.19987	2.03e-34
gga-miR-125b-3p	1.93533	4.01e-07
gga-miR-125b-5p	1.90213	1.23e-42
gga-miR-126-5p	1.23481	9.55e-10
gga-miR-128-3p	1.40776	3.49e-06
gga-miR-130a-3p	2.46775	1.13e-32
gga-miR-130b-3p	1.69606	5.37e-13
gga-miR-130c-3p	1.58216	1.53e-38
gga-miR-1329-5p	1.18395	1.57e-10
gga-miR-140-3p	1.62125	1.52e-128
gga-miR-140-5p	2.02264	2.73e-198
gga-miR-142-3p	1.0406	0.00719239
gga-miR-142-5p	1.40447	1.64e-157
gga-miR-1434	-1.0456	9.44e-52
gga-miR-1456-5p	1.0719	2.54e-08
gga-miR-146a-3p	2.15028	4.36e-262
gga-miR-146a-5p	1.24909	0.0384144
gga-miR-146c-3p	4.18309	3.92e-89
gga-miR-146c-5p	1.65888	0.00397985
gga-miR-147	2.11747	0.000269743
gga-miR-148a-3p	1.13179	4.26e-104
gga-miR-148a-5p	1.78942	4.47e-146
gga-miR-1559-5p	1.39191	2.1e-15
gga-miR-1563	1.45012	1.44e-226
gga-miR-15a	1.93522	0.000347644
gga-miR-15c-5p	4.45871	0.0317859
gga-miR-16-5p	1.92245	0.00117449
gga-miR-16c-5p	1.71958	1.19e-201
gga-miR-1729-3p	2.25711	4e-204
gga-miR-17-5p	1.4271	7.28e-58
gga-miR-181a-3p	1.46843	7.36e-29
gga-miR-181a-5p	1.48174	1.44e-07
gga-miR-181b-5p	1.03168	2.9e-07
gga-miR-193b-3p	1.43619	1.95e-07
gga-miR-199-5p	1.29796	2.59e-10
gga-miR-204	-1.30697	2.23e-102
gga-miR-20a-5p	1.38002	0.000668538
gga-miR-20b-5p	1.93516	2.87e-10
gga-miR-211	-1.30777	3.92e-10
gga-miR-2131-3p	2.52009	3.24e-07
gga-miR-21-3p	1.69273	2.18e-06
gga-miR-215-5p	1.93526	1.11e-21
gga-miR-21-5p	1.42472	0.000725452
gga-miR-221-3p	1.25197	3.57e-41
gga-miR-221-5p	-1.01149	6.44e-187
gga-miR-222b-3p	1.75925	8.05e-14
gga-miR-223	1.78194	9.34e-160
gga-miR-22-3p	1.11921	8.4e-13
gga-miR-22-5p	2.43782	1.21e-58
gga-miR-24-3p	1.5041	9.24e-10
gga-miR-26a-5p	1.2161	9.58e-159
gga-miR-27b-3p	1.14511	1.06e-09
gga-miR-29a-3p	1.53794	3.84e-45
gga-miR-29c-3p	1.55543	0.00358924
gga-miR-301a-3p	2.20815	6.77e-09
gga-miR-301b-3p	2.46578	1.77e-06
gga-miR-30a-3p	1.89647	0.000197116
gga-miR-30a-5p	1.10387	0.00597563
gga-miR-30b-5p	1.65904	1.33e-27
gga-miR-30c-2-3p	1.13962	9.99e-09
gga-miR-30c-5p	1.2801	0.000119361
gga-miR-30d	1.28463	0.00594497
gga-miR-30e-3p	1.19944	4.7e-08
gga-miR-34a-5p	1.3503	3.05e-22
gga-miR-3529	3.74255	3.28e-12
gga-miR-454-3p	1.65775	2.31e-05
gga-miR-458a-3p	2.93516	0.00122679
gga-miR-6516-3p	-2.87217	9.82e-08
gga-miR-6651-5p	-2.18028	0.000709297
gga-miR-92-3p	1.74969	3.2e-05
gga-miR-99a-5p	1.74763	2.58e-06
novel miR_name
novel_mir_10	10.0891	-9.97858
novel_mir_11	5.4535	-3.38672
novel_mir_115	-1.06529	5.23e-39
novel_mir_116	2.7268	-8.09107
novel_mir_117	2.3632	-7.8846
novel_mir_119	-5.45761	8.89e-07
novel_mir_12	2.1814	-7.76911
novel_mir_120	1.0907	-6.76911
novel_mir_125	3.12736	9.53e-16
novel_mir_13	1.5461	2.4e-11
novel_mir_15	-6.12057	7.15e-10
novel_mir_2	95.0735	-13.2148
novel_mir_26	27.5416	-5.45782
novel_mir_27	1.6361	-7.35412
novel_mir_29	0.01	6.926e-52
novel_mir_306	8.2771	2.25e-31
novel_mir_307	6.29728	4.21e-10
novel_mir_308	0.01	7.58e-13
novel_mir_309	4.8278	0.000153085
novel_mir_310	0.01	6.7e-31
novel_mir_311	4.58679	0.000484521
novel_mir_4	43.6284	-2.02911
novel_mir_441	10.2822	3.58e-94
novel_mir_442	9.14972	5.25e-51
novel_mir_443	0.01	9.56e-21
novel_mir_444	7.10464	5.43e-16
novel_mir_445	6.03425	9.69e-09
novel_mir_446	6.03425	9.69e-09
novel_mir_447	5.12736	1.68e-05
novel_mir_449	0.01	4.49e-14
novel_mir_450	0.01	1.22e-08
novel_mir_452	4.93471	2.01e-07
novel_mir_453	0.01	6.23e-25
novel_mir_454	4.71232	1.07e-40
novel_mir_455	4.44928	8.31e-17
novel_mir_5	10.1354	3.54e-13
novel_mir_52	1.2725	3.04e-35
novel_mir_6	13.0885	4.26e-13
novel_mir_7	9.0892	4.61e-10
novel_mir_8	4.6382	3.38e-08
novel_mir_9	10.9071	3.38e-08
