# Supplementary material for: Subgroup J avian leukosis virus infection of chicken dendritic cells induces apoptosis via the aberrant expression of microRNAs
Source: Sci Rep. 2016 Feb 1;6:20188. doi: 10.1038/srep20188 (PMC4735322; doi:10.1038/srep20188)
Supplement: Supplementary Dataset 2 [file srep20188-s2.xls]

## Sheet: enriched_BP
GO_ID	Term	Number_of_diff_exp_Gene_In_Term	Number_of_Gene_In_Term	P-Value	Correct_P-Value
GO:0019222	regulation of metabolic process	7	17	3.77041e-12	1.00029e-08
GO:0032870	cellular response to hormone stimulus	7	25	8.95888e-11	1.1884e-07
GO:0035426	extracellular matrix-cell signaling	4	4	1.11151e-09	9.82941e-07
GO:0042551	neuron maturation	4	6	1.65207e-08	1.09574e-05
GO:0019538	protein metabolic process	8	106	2.12134e-07	0.000112558
GO:0000737	DNA catabolic process, endonucleolytic	4	12	5.30429e-07	0.000234538
GO:0007126	meiotic nuclear division	4	21	6.15513e-06	0.00210963
GO:0006915	apoptotic process	10	280	6.36148e-06	0.00210963
GO:0009636	response to toxic substance	4	22	7.48869e-06	0.0022075
GO:0042590	antigen processing and presentation of exogenous peptide antigen	4	25	1.27744e-05	0.00338904
GO:0034097	response to cytokine	4	36	5.65768e-05	0.0136453
GO:0006778	porphyrin-containing compound metabolic process	2	3	0.000100566	0.0177868
GO:0008038	neuron recognition	2	3	0.000100566	0.0177868
GO:0009886	post-embryonic morphogenesis	2	3	0.000100566	0.0177868
GO:0045773	positive regulation of axon extension	2	3	0.000100566	0.0177868
GO:0006520	cellular amino acid metabolic process	3	22	0.000275117	0.0429345
GO:0016070	RNA metabolic process	3	22	0.000275117	0.0429345
GO:0018130	heterocycle biosynthetic process	2	5	0.000332652	0.0490292
GO:0000323	lytic vacuole	7	37	1.80859e-09	6.02261e-07
GO:0022624	proteasome accessory complex	3	5	1.92189e-06	0.000319995
GO:0031981	nuclear lumen	11	391	2.05934e-05	0.00228587
GO:0005578	proteinaceous extracellular matrix	4	39	7.79291e-05	0.00648759
GO:0043236	laminin binding	4	5	5.53215e-09	3.77293e-06
GO:0004175	endopeptidase activity	8	75	1.38453e-08	4.72123e-06
