# Supplementary material for: Subgroup J avian leukosis virus infection of chicken dendritic cells induces apoptosis via the aberrant expression of microRNAs
Source: Sci Rep. 2016 Feb 1;6:20188. doi: 10.1038/srep20188 (PMC4735322; doi:10.1038/srep20188)
Supplement: Supplementary Dataset 3 [file srep20188-s3.xls]

## Sheet: Sheet1
#	Pathway	Target genes with pathway annotation (151)	All genes of the species with pathway annotation (26157)	Pvalue	Qvalue(multiple testing p-value correction)	Pathway ID
1	Antigen processing and presentation	9 (5.96%)	210 (0.8%)	3.84914e-06	0.000508086	ko04612
2	Lysosome	9 (5.96%)	319 (1.22%)	0.000103475	0.00682938	ko04142
3	Axon guidance	12 (7.95%)	597 (2.28%)	0.000188607	0.00829869	ko04360
4	Amoebiasis	9 (5.96%)	370 (1.41%)	0.000311691	0.0102858	ko05146
5	Focal adhesion	14 (9.27%)	891 (3.41%)	0.000675454	0.017832	ko04510
6	Apoptosis	6 (3.97%)	189 (0.72%)	0.000823051	0.0181071	ko04210
7	Protein digestion and absorption	6 (3.97%)	238 (0.91%)	0.00265211	0.0465554	ko04974
8	Chronic myeloid leukemia	6 (3.97%)	241 (0.92%)	0.00282154	0.0465554	ko05220
9	Proteasome	3 (1.99%)	52 (0.2%)	0.00338834	0.0496957	ko03050
10	Intestinal immune network for IgA production	3 (1.99%)	71 (0.27%)	0.00809263	0.104798	ko04672
11	Regulation of autophagy	3 (1.99%)	73 (0.28%)	0.00873314	0.104798	ko04140
12	Epstein-Barr virus infection	8 (5.3%)	515 (1.97%)	0.0102839	0.113123	ko05169
13	Alcoholism	6 (3.97%)	326 (1.25%)	0.0118295	0.119325	ko05034
14	ECM-receptor interaction	7 (4.64%)	430 (1.64%)	0.0126557	0.119325	ko04512
15	Meiosis - yeast	4 (2.65%)	159 (0.61%)	0.0137302	0.120825	ko04113
16	Chemokine signaling pathway	7 (4.64%)	446 (1.71%)	0.0151863	0.125287	ko04062
17	ErbB signaling pathway	5 (3.31%)	265 (1.01%)	0.0190492	0.134505	ko04012
18	Neurotrophin signaling pathway	6 (3.97%)	365 (1.4%)	0.0195541	0.134505	ko04722
19	Asthma	2 (1.32%)	38 (0.15%)	0.0203163	0.134505	ko05310
20	Natural killer cell mediated cytotoxicity	6 (3.97%)	373 (1.43%)	0.0214828	0.134505	ko04650
21	Glycosaminoglycan degradation	2 (1.32%)	40 (0.15%)	0.0223735	0.134505	ko00531
22	Bladder cancer	3 (1.99%)	105 (0.4%)	0.0230442	0.134505	ko05219
23	Adipocytokine signaling pathway	4 (2.65%)	189 (0.72%)	0.0241879	0.134505	ko04920
24	VEGF signaling pathway	5 (3.31%)	283 (1.08%)	0.0244555	0.134505	ko04370
25	Transcriptional misregulation in cancer	8 (5.3%)	621 (2.37%)	0.0280519	0.148114	ko05202
26	Bacterial invasion of epithelial cells	5 (3.31%)	301 (1.15%)	0.030764	0.156186	ko05100
27	Parkinson's disease	4 (2.65%)	211 (0.81%)	0.0342591	0.167489	ko05012
28	Glioma	4 (2.65%)	222 (0.85%)	0.0400838	0.188966	ko05214
29	MAPK signaling pathway - fly	2 (1.32%)	60 (0.23%)	0.0471284	0.213299	ko04013
30	Autoimmune thyroid disease	3 (1.99%)	141 (0.54%)	0.0484769	0.213299	ko05320
31	Small cell lung cancer	4 (2.65%)	241 (0.92%)	0.0513934	0.218836	ko05222
32	Pathways in cancer	9 (5.96%)	873 (3.34%)	0.0667975	0.258967	ko05200
33	Neuroactive ligand-receptor interaction	6 (3.97%)	495 (1.89%)	0.0678131	0.258967	ko04080
34	Toxoplasmosis	4 (2.65%)	265 (1.01%)	0.0679186	0.258967	ko05145
35	Hematopoietic cell lineage	3 (1.99%)	163 (0.62%)	0.0686655	0.258967	ko04640
36	Dorso-ventral axis formation	3 (1.99%)	166 (0.63%)	0.0716727	0.259911	ko04320
37	Insulin signaling pathway	6 (3.97%)	506 (1.93%)	0.0736542	0.259911	ko04910
38	Alanine, aspartate and glutamate metabolism	2 (1.32%)	78 (0.3%)	0.0748227	0.259911	ko00250
39	Influenza A	5 (3.31%)	400 (1.53%)	0.0827073	0.279933	ko05164
40	Porphyrin and chlorophyll metabolism	2 (1.32%)	88 (0.34%)	0.0919483	0.303429	ko00860
41	Cytosolic DNA-sensing pathway	2 (1.32%)	98 (0.37%)	0.110081	0.332257	ko04623
42	Cell cycle - yeast	3 (1.99%)	202 (0.77%)	0.112044	0.332257	ko04111
43	Oxidative phosphorylation	3 (1.99%)	202 (0.77%)	0.112044	0.332257	ko00190
44	Cytokine-cytokine receptor interaction	4 (2.65%)	318 (1.22%)	0.112786	0.332257	ko04060
45	Chagas disease (American trypanosomiasis)	3 (1.99%)	203 (0.78%)	0.113269	0.332257	ko05142
46	Allograft rejection	2 (1.32%)	104 (0.4%)	0.121375	0.348293	ko05330
47	T cell receptor signaling pathway	4 (2.65%)	335 (1.28%)	0.129402	0.363426	ko04660
48	GABAergic synapse	3 (1.99%)	220 (0.84%)	0.134854	0.370848	ko04727
49	Staphylococcus aureus infection	2 (1.32%)	114 (0.44%)	0.140781	0.379246	ko05150
50	Huntington's disease	4 (2.65%)	366 (1.4%)	0.162101	0.421427	ko05016
51	Legionellosis	2 (1.32%)	125 (0.48%)	0.162824	0.421427	ko05134
52	Jak-STAT signaling pathway	3 (1.99%)	264 (1.01%)	0.196235	0.498135	ko04630
53	RIG-I-like receptor signaling pathway	2 (1.32%)	145 (0.55%)	0.204243	0.508681	ko04622
54	Leishmaniasis	2 (1.32%)	156 (0.6%)	0.2275	0.556111	ko05140
55	Cell cycle	3 (1.99%)	289 (1.1%)	0.233695	0.560868	ko04110
56	Herpes simplex infection	4 (2.65%)	435 (1.66%)	0.243613	0.566283	ko05168
57	Epithelial cell signaling in Helicobacter pylori infection	2 (1.32%)	164 (0.63%)	0.244532	0.566283	ko05120
58	Arginine and proline metabolism	2 (1.32%)	173 (0.66%)	0.26375	0.594867	ko00330
59	Notch signaling pathway	2 (1.32%)	174 (0.67%)	0.265887	0.594867	ko04330
60	Alzheimer's disease	3 (1.99%)	316 (1.21%)	0.275433	0.603104	ko05010
61	Prion diseases	2 (1.32%)	180 (0.69%)	0.278707	0.603104	ko05020
62	Steroid biosynthesis	1 (0.66%)	58 (0.22%)	0.285493	0.607823	ko00100
63	Methane metabolism	1 (0.66%)	60 (0.23%)	0.293737	0.61426	ko00680
64	Proximal tubule bicarbonate reclamation	1 (0.66%)	61 (0.23%)	0.297823	0.61426	ko04964
65	Nitrogen metabolism	1 (0.66%)	65 (0.25%)	0.313936	0.629817	ko00910
66	Toll-like receptor signaling pathway	2 (1.32%)	197 (0.75%)	0.314909	0.629817	ko04620
67	Osteoclast differentiation	4 (2.65%)	500 (1.91%)	0.326998	0.638551	ko04380
68	HTLV-I infection	5 (3.31%)	656 (2.51%)	0.32895	0.638551	ko05166
69	Collecting duct acid secretion	1 (0.66%)	71 (0.27%)	0.337418	0.645496	ko04966
70	NOD-like receptor signaling pathway	2 (1.32%)	212 (0.81%)	0.346524	0.653445	ko04621
71	Fc epsilon RI signaling pathway	2 (1.32%)	224 (0.86%)	0.371475	0.69063	ko04664
72	Mucin type O-Glycan biosynthesis	1 (0.66%)	84 (0.32%)	0.385593	0.706921	ko00512
73	Graft-versus-host disease	1 (0.66%)	96 (0.37%)	0.426967	0.77205	ko05332
74	Hepatitis C	2 (1.32%)	264 (1.01%)	0.451563	0.79335	ko05160
75	Type I diabetes mellitus	1 (0.66%)	105 (0.4%)	0.45617	0.79335	ko04940
76	B cell receptor signaling pathway	3 (1.99%)	436 (1.67%)	0.462012	0.79335	ko04662
77	Glycolysis / Gluconeogenesis	1 (0.66%)	109 (0.42%)	0.46867	0.79335	ko00010
78	Measles	2 (1.32%)	273 (1.04%)	0.468797	0.79335	ko05162
79	PPAR signaling pathway	2 (1.32%)	287 (1.1%)	0.49496	0.816119	ko03320
80	Aldosterone-regulated sodium reabsorption	1 (0.66%)	121 (0.46%)	0.504483	0.816119	ko04960
81	Primary immunodeficiency	1 (0.66%)	122 (0.47%)	0.507357	0.816119	ko05340
82	Acute myeloid leukemia	1 (0.66%)	124 (0.47%)	0.513055	0.816119	ko05221
83	Cocaine addiction	1 (0.66%)	127 (0.49%)	0.521479	0.816119	ko05030
84	Glycine, serine and threonine metabolism	1 (0.66%)	131 (0.5%)	0.532487	0.816119	ko00260
85	Type II diabetes mellitus	1 (0.66%)	131 (0.5%)	0.532487	0.816119	ko04930
86	Hedgehog signaling pathway	1 (0.66%)	133 (0.51%)	0.537897	0.816119	ko04340
87	Basal cell carcinoma	1 (0.66%)	133 (0.51%)	0.537897	0.816119	ko05217
88	Pancreatic cancer	1 (0.66%)	147 (0.56%)	0.57406	0.855082	ko05212
89	Rheumatoid arthritis	1 (0.66%)	148 (0.57%)	0.576533	0.855082	ko05323
90	Biosynthesis of secondary metabolites	4 (2.65%)	709 (2.71%)	0.587937	0.862308	ko01110
91	Pertussis	1 (0.66%)	163 (0.62%)	0.611958	0.887675	ko05133
92	NF-kappa B signaling pathway	2 (1.32%)	365 (1.4%)	0.625012	0.896756	ko04064
93	Protein processing in endoplasmic reticulum	2 (1.32%)	375 (1.43%)	0.639692	0.903992	ko04141
94	Systemic lupus erythematosus	1 (0.66%)	179 (0.68%)	0.646504	0.903992	ko05322
95	mTOR signaling pathway	1 (0.66%)	190 (0.73%)	0.668465	0.903992	ko04150
96	Prostate cancer	1 (0.66%)	190 (0.73%)	0.668465	0.903992	ko05215
97	Tuberculosis	3 (1.99%)	600 (2.29%)	0.676367	0.903992	ko05152
98	Bile secretion	1 (0.66%)	195 (0.75%)	0.677994	0.903992	ko04976
99	Amyotrophic lateral sclerosis (ALS)	1 (0.66%)	195 (0.75%)	0.677994	0.903992	ko05014
100	Spliceosome	2 (1.32%)	417 (1.59%)	0.696466	0.914236	ko03040
101	TGF-beta signaling pathway	1 (0.66%)	211 (0.81%)	0.706695	0.914236	ko04350
102	RNA transport	2 (1.32%)	429 (1.64%)	0.711278	0.914236	ko03013
103	Sphingolipid metabolism	1 (0.66%)	222 (0.85%)	0.724938	0.914236	ko00600
104	Synaptic vesicle cycle	1 (0.66%)	223 (0.85%)	0.72654	0.914236	ko04721
105	Long-term potentiation	1 (0.66%)	228 (0.87%)	0.734409	0.914236	ko04720
106	Cholinergic synapse	1 (0.66%)	234 (0.89%)	0.743556	0.914236	ko04725
107	Amphetamine addiction	1 (0.66%)	236 (0.9%)	0.746535	0.914236	ko05031
108	Pancreatic secretion	1 (0.66%)	237 (0.91%)	0.748011	0.914236	ko04972
109	mRNA surveillance pathway	1 (0.66%)	246 (0.94%)	0.760922	0.921483	ko03015
110	Leukocyte transendothelial migration	2 (1.32%)	491 (1.88%)	0.77849	0.934188	ko04670
111	Shigellosis	1 (0.66%)	266 (1.02%)	0.787306	0.936256	ko05131
112	Arrhythmogenic right ventricular cardiomyopathy (ARVC)	1 (0.66%)	275 (1.05%)	0.798215	0.939225	ko05412
113	Pathogenic Escherichia coli infection	1 (0.66%)	280 (1.07%)	0.804033	0.939225	ko05130
114	Oocyte meiosis	1 (0.66%)	290 (1.11%)	0.815175	0.943886	ko04114
115	Peroxisome	1 (0.66%)	300 (1.15%)	0.825687	0.944168	ko04146
116	Gastric acid secretion	1 (0.66%)	304 (1.16%)	0.829723	0.944168	ko04971
117	Calcium signaling pathway	2 (1.32%)	574 (2.19%)	0.846929	0.955509	ko04020
118	Microbial metabolism in diverse environments	1 (0.66%)	341 (1.3%)	0.862924	0.962535	ko01120
119	Phagosome	2 (1.32%)	609 (2.33%)	0.869586	0.962535	ko04145
120	Dopaminergic synapse	1 (0.66%)	365 (1.4%)	0.880934	0.962535	ko04728
121	Fc gamma R-mediated phagocytosis	1 (0.66%)	367 (1.4%)	0.882324	0.962535	ko04666
122	Cell adhesion molecules (CAMs)	1 (0.66%)	396 (1.51%)	0.900759	0.974385	ko04514
123	Ubiquitin mediated proteolysis	1 (0.66%)	421 (1.61%)	0.914329	0.974385	ko04120
124	Olfactory transduction	1 (0.66%)	423 (1.62%)	0.915332	0.974385	ko04740
125	MAPK signaling pathway	2 (1.32%)	731 (2.79%)	0.926631	0.978522	ko04010
126	Regulation of actin cytoskeleton	3 (1.99%)	1135 (4.34%)	0.961986	0.994808	ko04810
127	Salmonella infection	1 (0.66%)	592 (2.26%)	0.968785	0.994808	ko05132
128	Metabolic pathways	11 (7.28%)	3039 (11.62%)	0.970297	0.994808	ko01100
129	Viral myocarditis	1 (0.66%)	616 (2.36%)	0.972924	0.994808	ko05416
130	Hypertrophic cardiomyopathy (HCM)	1 (0.66%)	665 (2.54%)	0.979756	0.994808	ko05410
131	Vascular smooth muscle contraction	1 (0.66%)	818 (3.13%)	0.991865	0.994808	ko04270
132	Tight junction	1 (0.66%)	893 (3.41%)	0.994808	0.994808	ko04530
#	Pathway	Target genes involved in the pathway
1	Antigen processing and presentation	XR_140383.2, XM_004935899.1, XM_004935900.1, XM_004935903.1, XM_004935902.1, XM_423039.4, XM_004935901.1, XM_004935897.1, XM_004935898.1
2	Lysosome	XM_004935899.1, XM_004935900.1, XM_004935903.1, XM_004944460.1, XM_004935902.1, XM_004944461.1, XM_004935901.1, XM_004935897.1, XM_004935898.1
3	Axon guidance	XM_004937648.1, NM_001024577.1, XM_427940.4, XM_004937646.1, XM_004937647.1, XM_416155.3, XM_004943207.1, XM_004937644.1, XM_004937645.1, XM_423897.4, XM_001234093.3, NM_205435.1
4	Amoebiasis	XR_211896.1, XM_004945793.1, XM_004940183.1, XM_004940184.1, XM_415462.4, NM_204790.1, NM_205129.1, XM_004945884.1, NM_205435.1
5	Focal adhesion	XR_211896.1, NM_001006190.1, XM_004945793.1, XM_004948819.1, XM_004940183.1, XM_004940184.1, XM_415462.4, XM_004948820.1, XM_004948821.1, NM_204790.1, XM_004945884.1, NM_205435.1, XM_004948818.1, XM_004950220.1
6	Apoptosis	XM_003642261.2, XM_415487.4, XM_004945855.1, NM_205129.1, NM_001030927.1, XM_004945840.1
7	Protein digestion and absorption	XR_211896.1, XM_004945793.1, XM_004940183.1, XM_004940184.1, NM_204790.1, NM_001271988.1
8	Chronic myeloid leukemia	XM_004948819.1, XM_427446.4, XM_004948820.1, XM_004948821.1, NM_205129.1, XM_004948818.1
9	Proteasome	XM_003641282.2, XM_004941316.1, XM_004941315.1
10	Intestinal immune network for IgA production	XM_423039.4, NM_001030927.1, NM_001007084.1
11	Regulation of autophagy	XM_004937088.1, XM_001231887.3, NM_001012577.1
12	Epstein-Barr virus infection	XM_003641282.2, XM_417363.4, XM_004947026.1, XM_423039.4, NM_205129.1, NM_001030927.1, XM_004941316.1, XM_004941315.1
13	Alcoholism	NM_001006190.1, XM_004948819.1, NM_001012577.1, XM_004948820.1, XM_004948821.1, XM_004948818.1
14	ECM-receptor interaction	XR_211896.1, XM_004945793.1, XM_004940183.1, XM_004940184.1, XM_415462.4, NM_204790.1, XM_004945884.1
15	Meiosis - yeast	NM_001006190.1, XM_004945486.1, XM_415070.4, XM_004945485.1
16	Chemokine signaling pathway	XM_004948819.1, XM_004948820.1, XM_004948821.1, NM_205129.1, NM_205435.1, XM_004948818.1, XM_004950220.1
17	ErbB signaling pathway	XM_004948819.1, XM_004948820.1, XM_004948821.1, NM_205435.1, XM_004948818.1
18	Neurotrophin signaling pathway	XM_004948819.1, XM_004948820.1, XM_004948821.1, NM_205129.1, NM_001146133.1, XM_004948818.1
19	Asthma	XM_423039.4, NM_001007084.1
20	Natural killer cell mediated cytotoxicity	XM_004937088.1, XM_004948819.1, XM_004948820.1, XM_004948821.1, XM_004948818.1, XM_004950220.1
21	Glycosaminoglycan degradation	XM_004944460.1, XM_004944461.1
22	Bladder cancer	XM_004948196.1, XM_004948193.1, XM_004948195.1
23	Adipocytokine signaling pathway	NM_001012577.1, XM_426716.4, NM_001163651.1, NM_205129.1
24	VEGF signaling pathway	XM_004948819.1, XM_004948820.1, XM_004948821.1, NM_205435.1, XM_004948818.1
25	Transcriptional misregulation in cancer	XM_422865.4, XM_004934879.1, XM_429706.3, NM_205065.1, NM_204226.1, NM_205129.1, NM_001146133.1, NM_205435.1
26	Bacterial invasion of epithelial cells	XM_004948819.1, XM_004948820.1, XM_004948821.1, NM_205435.1, XM_004948818.1
27	Parkinson's disease	XM_003643654.2, XM_004950612.1, XM_004940843.1, XM_003643521.2
28	Glioma	XM_004948819.1, XM_004948820.1, XM_004948821.1, XM_004948818.1
29	MAPK signaling pathway - fly	XM_004934879.1, XM_429706.3
30	Autoimmune thyroid disease	XM_004937088.1, XM_423039.4, NM_001007084.1
31	Small cell lung cancer	XM_415462.4, NM_205129.1, XM_004945884.1, NM_205435.1
32	Pathways in cancer	NM_001012577.1, XM_427446.4, XM_415462.4, XM_004948196.1, XM_004948193.1, XM_004948195.1, NM_205129.1, XM_004945884.1, NM_205435.1
33	Neuroactive ligand-receptor interaction	NM_001012295.2, XM_420148.3, XM_004938999.1, XM_004938998.1, NM_001115081.1, XM_004941516.1
34	Toxoplasmosis	XM_415462.4, XM_423039.4, NM_205129.1, XM_004945884.1
35	Hematopoietic cell lineage	NM_001080106.1, XM_423039.4, NM_001007084.1
36	Dorso-ventral axis formation	XM_004934879.1, XM_429706.3, XR_214325.1
37	Insulin signaling pathway	NM_001006190.1, XM_004948819.1, NM_001012577.1, XM_004948820.1, XM_004948821.1, XM_004948818.1
38	Alanine, aspartate and glutamate metabolism (no map in kegg database)	XM_004944460.1, XM_004944461.1
39	Influenza A	XM_004937088.1, XM_004940843.1, XM_004934505.1, XM_423039.4, NM_205129.1
40	Porphyrin and chlorophyll metabolism	XM_004945763.1, XM_004945762.1
41	Cytosolic DNA-sensing pathway	XM_004937088.1, NM_205129.1
42	Cell cycle - yeast	XM_004945486.1, XM_415070.4, XM_004945485.1
43	Oxidative phosphorylation	XM_003643654.2, XM_004950612.1, XM_003643521.2
44	Cytokine-cytokine receptor interaction	XM_004937088.1, NM_001080106.1, NM_001007084.1, NM_001146133.1
45	Chagas disease (American trypanosomiasis)	XR_140383.2, XM_004937088.1, NM_205129.1
46	Allograft rejection	XM_423039.4, NM_001007084.1
47	T cell receptor signaling pathway	NM_205129.1, NM_001030927.1, NM_001007084.1, XM_004950220.1
48	GABAergic synapse	XM_001231887.3, XM_004937920.1, XM_416378.4
49	Staphylococcus aureus infection	XM_423039.4, XM_003643804.2
50	Huntington's disease	XM_003643654.2, XM_004950612.1, XM_004940843.1, XM_003643521.2
51	Legionellosis	NM_205129.1, XM_004950910.1
52	Jak-STAT signaling pathway	XM_004937088.1, NM_001080106.1, NM_001007084.1
53	RIG-I-like receptor signaling pathway	XM_004937088.1, NM_205129.1
54	Leishmaniasis	XM_423039.4, NM_205129.1
55	Cell cycle	XM_004945486.1, XM_415070.4, XM_004945485.1
56	Herpes simplex infection	NM_001006190.1, XM_004937088.1, XM_423039.4, NM_205129.1
57	Epithelial cell signaling in Helicobacter pylori infection	NM_205129.1, NM_001030927.1
58	Arginine and proline metabolism (no map in kegg database)	XM_004944460.1, XM_004944461.1
59	Notch signaling pathway	XM_417363.4, XM_004947026.1
60	Alzheimer's disease	XM_003643654.2, XM_004950612.1, XM_003643521.2
61	Prion diseases	XM_003643858.2, XM_004950867.1
62	Steroid biosynthesis	XM_003643827.2
63	Methane metabolism	NM_001031556.1
64	Proximal tubule bicarbonate reclamation (no map in kegg database)	NM_001017413.1
65	Nitrogen metabolism	NM_001017413.1
66	Toll-like receptor signaling pathway	XM_004937088.1, NM_205129.1
67	Osteoclast differentiation	XM_004937088.1, XR_214255.1, NM_205129.1, NM_001030927.1
68	HTLV-I infection	XR_140383.2, XM_004940843.1, XM_423039.4, NM_205129.1, NM_001030927.1
69	Collecting duct acid secretion (no map in kegg database)	NM_001017413.1
70	NOD-like receptor signaling pathway	XM_004944240.1, NM_205129.1
71	Fc epsilon RI signaling pathway	NM_001007084.1, XM_004950220.1
72	Mucin type O-Glycan biosynthesis	XM_425064.3
73	Graft-versus-host disease	XM_423039.4
74	Hepatitis C	XM_004937088.1, NM_205129.1
75	Type I diabetes mellitus	XM_423039.4
76	B cell receptor signaling pathway	XR_214255.1, NM_205129.1, XM_004950220.1
77	Glycolysis / Gluconeogenesis	NM_001031556.1
78	Measles	XM_004937088.1, NM_205129.1
79	PPAR signaling pathway	XM_426716.4, XM_424010.4
80	Aldosterone-regulated sodium reabsorption	XM_001233190.3
81	Primary immunodeficiency	NM_001080106.1
82	Acute myeloid leukemia	NM_205129.1
83	Cocaine addiction	NM_205129.1
84	Glycine, serine and threonine metabolism	NM_001031556.1
85	Type II diabetes mellitus	XM_426716.4
86	Hedgehog signaling pathway	NM_001012577.1
87	Basal cell carcinoma	NM_001012577.1
88	Pancreatic cancer	NM_205129.1
89	Rheumatoid arthritis	XM_423039.4
90	Biosynthesis of secondary metabolites (no map in kegg database)	XM_004945763.1, XM_004945762.1, NM_001031556.1, XM_003643827.2
91	Pertussis	NM_205129.1
92	NF-kappa B signaling pathway	NM_205129.1, NM_001030927.1
93	Protein processing in endoplasmic reticulum	XR_140383.2, XM_004934505.1
94	Systemic lupus erythematosus	XM_423039.4
95	mTOR signaling pathway	NM_001012577.1
96	Prostate cancer	NM_205129.1
97	Tuberculosis	XM_004937088.1, XM_423039.4, NM_205129.1
98	Bile secretion (no map in kegg database)	NM_001017413.1
99	Amyotrophic lateral sclerosis (ALS)	XM_004947045.1
100	Spliceosome	XM_423721.4, XM_004950397.1
101	TGF-beta signaling pathway (no map in kegg database)	XM_422170.4
102	RNA transport	XM_004950397.1, XM_004950220.1
103	Sphingolipid metabolism	XR_213978.1
104	Synaptic vesicle cycle	NM_206982.1
105	Long-term potentiation	NM_001006190.1
106	Cholinergic synapse	NM_206982.1
107	Amphetamine addiction	NM_001006190.1
108	Pancreatic secretion (no map in kegg database)	NM_001017413.1
109	mRNA surveillance pathway	NM_001006190.1
110	Leukocyte transendothelial migration	NM_205435.1, XM_004950220.1
111	Shigellosis	NM_205129.1
112	Arrhythmogenic right ventricular cardiomyopathy (ARVC)	XM_003641289.2
113	Pathogenic Escherichia coli infection (no map in kegg database)	XM_003643804.2
114	Oocyte meiosis	NM_001006190.1
115	Peroxisome	XM_424010.4
116	Gastric acid secretion (no map in kegg database)	NM_001017413.1
117	Calcium signaling pathway	XM_004940843.1, XM_004941516.1
118	Microbial metabolism in diverse environments (no map in kegg database)	NM_001031556.1
119	Phagosome	XR_140383.2, XM_423039.4
120	Dopaminergic synapse	NM_001006190.1
121	Fc gamma R-mediated phagocytosis	XM_004950220.1
122	Cell adhesion molecules (CAMs)	XM_423039.4
123	Ubiquitin mediated proteolysis	XM_004941027.1
124	Olfactory transduction	XM_428185.4
125	MAPK signaling pathway	NM_205129.1, NM_001030927.1
126	Regulation of actin cytoskeleton	NM_001006190.1, NM_205435.1, XM_004950220.1
127	Salmonella infection	NM_205129.1
128	Metabolic pathways (no map in kegg database)	XM_003643654.2, XM_004950612.1, XR_213978.1, XM_004944460.1, XM_004945763.1, XM_004945762.1, NM_001031556.1, XM_003643521.2, XM_003643827.2, XM_425064.3, XM_004944461.1
129	Viral myocarditis	XM_423039.4
130	Hypertrophic cardiomyopathy (HCM)	NM_001012577.1
131	Vascular smooth muscle contraction	NM_001006190.1
132	Tight junction	XM_003642738.2
